# Supplementary material for: Platelet protein biomarker panel for ovarian cancer diagnosis
Source: Biomark Res. 2018 Jan 12;6:2. doi: 10.1186/s40364-018-0118-y (PMC5767003; doi:10.1186/s40364-018-0118-y)
Supplement: Additional file 1: Table S1. — Detailed description of the clinical material. Table S2. Description of the primary antibodies. Table S3. Function of proteins biomarkers, relation to ovarian cancer and platelet function. Table S4. Predicted functional partners for identified biomarkers. (XLSX 32 kb) [file 40364_2018_118_MOESM1_ESM.xlsx]

## Sheet: Additional table 1
Additional table 1. Detailed description of the clinical material
Patient case number	Age	Transvaginal ultrasound, IOTA classification		Histopathologic diagnosis		Comorbidities	Use of the blood coagulation blockers
		ultrasound assessment	certainty in the assessment
Benign adnexal lesions
TR29*	63	na		serous cystadenom of ovary		0	0
TR30*	91	benign	probably benign	serous cystadenom of ovary		Breast cancer in remission	0
TR34*	67	benign	uncertain	ovarian fibrom		0	0
TR40*	41	benign	uncertain	mucinous cystadenom of ovary		0	0
TR45*	79	na		fibrotecom of ovary		Arthrosis	0
TR57*	67	na		serous cystadenom of ovary		0	0
TR65*	65	benign	probably benign	paratubar serous cyst		Hypothyreosis	0
TR67*	81	na		uterine myom		Angina pectoris	0
TR68*	45	na		serous cystadenom of ovary		0	0
TR79*/**	48	borderline	uncertain	endometriosis cyst of ovary		0	0
TR115*	81	na		serous cystadenom of ovary		0	0
TR137*	66	na		non-cancer ascites		Hypertension, diabetes, heart arytmia	Warfarin
TR140*	43	na		endometriosis cyst of ovary		0	0
TR141*	77	na		mucinous cystadenom of ovary		0	0
TR144*	70	na		serous cystadenom of ovary		Breast cancer in remission, atrial arytmia, hypertension	Aspirin 75mg per day
TR180*	57	na		endometriosis cyst of ovary		Breast cancer in remission	0
Patient case number	Age	Transvaginal ultrasound, IOTA classification		Histopathologic diagnosis		Comorbidities	Use of the blood coagulation blockers
		ultrasound assessment	certainty in the assessment
Benign adnexal lesions
TR183*	72	na		cystadenofibrom of ovary		0	0
TR184*	51	na		mucinous cystadenom of ovary		Hepatitis C, hypertension	0
TR194*	53	na		serous cystadenom of ovary		0	0
TR216*	56	benign	probably benign	mucinous cystadenom of ovary		Hypertension	0
TR230*/**	53	malignant	probably malignant	atypical uterine myom		0	0
TR237*	41	na		mucinous cystadenom of ovary		0	0
TR239*	87	na		serous cystadenom of ovary		0	0
TR243*	41	na		paratubar serous cyst		0	0
TR258*	57	benign	uncertain	mucinous cystadenom of ovary		Hypertension, endometriosis	0
TR262*	48	benign	probably benign	endometriosis cyst of ovary		Hypertension, ulcerous colitis	0
TR264*	48	na		endometriosis cyst of ovary		Breast cancer metastasis, hypertension	0
TR267*	52	benign	uncertain	cystadenofibrom of ovary		Hypertension, atrial arytmia	Dabigatran etexilate
TR278**	54	borderline	uncertain	mucinous cystadenom of ovary		0	0
Patient case number	Age	Transvaginal ultrasound, IOTA classification		Histopathologic diagnosis		Comorbidities	Use of the blood coagulation blockers
		ultrasound assessment	certainty in the assessment
Benign adnexal lesions
TR281**	83	na		serous cystadenom of ovary		0	0
TR282**	76	na		serous cystadenom of ovary		0	0
TR284**	64	na		serous cystadenofibrom of ovary		0	0
TR290**	30	borderline	uncertain	mucinous cystadenom of ovary		0	0
TR291**	60	na		serous cystadenofibrom of ovaries		0	0
TR299**	45	benign	certainly benign	endometriosis cysts of ovaries		0	0
TR300**	45	benign	probably benign	serous cystadenom of ovaries		0	0
TR302**	54	benign	probably benign	mucinous cystadenom of ovary		0	0
TR305**	53	benign	probably benign	fibrom of ovary		0	0
TR306**	78	benign	uncertain	cystadenofibrom of ovaries		0	0
TR312**	67	benign	probably benign	serous cystadenoma of the ovary		0	0
TR314**	20	borderline	uncertain	mucinous cystadenom of ovary		0	0
TR315**	26	benign	probably benign	dermoid cyst of ovary		0	0
TR316**	47	benign	probably benign	cystadenom of ovary		0	0
TR317**	84	benign	probably benign	cystadenom of ovary		0	0
Patient case number	Age	Transvaginal ultrasound, IOTA classification		Histopathologic diagnosis		Comorbidities	Use of the blood coagulation blockers
		ultrasound assessment	certainty in the assessment
Benign adnexal lesions
TR318**	58	benign	probably benign	cystadenom of ovary		0	0
TR319**	35	benign	probably benign	cystadenom of ovary		0	0
TR320**	81	benign	probably benign	cystadenom of ovary		0	0
TR321**	57	benign	certainly benign	cystadenom of ovary		0	0
TR323**	31	benign	uncertain	dermoid cyst of ovary		0	0
TR326**	29	benign	certainly benign	dermoid cyst of ovary		0	0
TR327**	72	bening	probably benign	serous cystadenom/fibrom of ovary		0	0
TR328**	29	benign	certainly benign	dermoid cyst of ovary		0	0
TR329**	28	benign	certainly benign	endometriosis cyst of ovary		0	0
TR330**	42	benign	certainly benign	endometriosis cyst of ovary		0	0
TR331**	31	benign	certainly benign	dermoid cyst of ovary		0	0
TR369**	54	malignant	probably malignant	serous cystadenofibrom of ovary		0	0
TR387**	51	benign	probably benign	serous cystadenom of ovary		0	0
Epithelial ovarian cancer	Age	Transvaginal ultrasound, IOTA classification		Histopathologic type of ovarian cancer	Stage, FIGO	Comorbidities	Use of the blood coagulation blockers
		ultrasound assessment	certainty in the assessment
malignant ovarian lesions
TR62*	51	na		clearcell	IA	0	0
TR76*	79	na		mucinous	IA	0	0
TR87*	52	na		endometrioid	IC	0	0
TR92*	62	na		serous	IIB	0	0
TR139*	69	malignant	certainly malignant	serous	IC	0	0
TR178*	44	na		endometrioid	IC	0	0
TR195*	63	na		clearcell	IC	0	0
TR211*	56	na		clearcell	IA	0	0
TR32*	65	malignant	certainly malignant	serous	IIIC	0	0
TR42*	58	na		serous	IV	0	0
TR43*	67	na		serous	IV	0	0
TR51*/**	59	malignant	certainly malignant	serous	IIIC	0	0
TR56*	53	na		serous	IIIA	0	0
TR60*	69	na		serous	IIIC	0	0
TR61*	73	na		clearcell	IIIC	0	0
TR64*	72	na		serous	IIIC	0	0
TR66*	85	na		serous	IIIC	0	0
TR70**	70	malignant	certainly malignant	serous	IVC	0	0
TR71*	34	na		serous	IV	0	0
TR72*	75	na		serous	IV	0	0
TR82*	49	na		serous	IV	0	0
TR85*	74	na		serous	IV	0	0
TR88*/**	73	na		serous	IV	0	0
TR89*	70	na		serous	IIIB	0	0
TR97*/**	73	na		serous	IV	0	0
TR142*/**	42	na		serous	IIIC	0	0
TR143*/**	76	na		serous	IIIC	0	0
TR153*/**	43	na		serous	IIIC	0	0
TR175*/**	72	na		serous	IIIC	0	0
TR179*	75	na		serous	IV	0	0
TR188*	74	na		endometrioid	IV	0	0
TR192*/**	77	na		serous	IV	0	0
TR217*/**	62	na		serous	IIIC	0	0
Epithelial ovarian cancer	Age	Transvaginal ultrasound, IOTA classification		Histopathologic type of ovarian cancer	Stage, FIGO	Comorbidities	Use of the blood coagulation blockers
		ultrasound assessment	certainty in the assessment
malignant ovarian lesions
TR219*	57	na		serous	IV	0	0
TR231*/**	63	na		serous	IV	0	0
TR236*/**	59	malignant	certainly malignant	serous	IIIC	0	0
TR250*/**	55	na		serous	IIIC	0	0
TR251**	67	malignant	certainly malignant	serous	IIIC	0	0
TR256*/**	60	na		serous	IIIB	0	0
TR257*	89	na		serous	IV	0	0
TR259*	47	na		serous	IIIC	0	0
TR265**	67	na		serous	IIIC	Hypertension, diabetes	0
TR266*	53	na		serous	IV	0	0
TR283**	70	na		serous	IIIC	0	0
TR287**	71	na		serous	IIIC	0	0
TR289**	68	na		serous	IIIC	0	0
TR292**	61	na		serous	IIIC	0	0
TR293**	70	na		serous	IIIC	0	0
TR310**	79	na		serous	IIIC	0	0
TR325**	80	malignant	certainly malignant	serous	IIIB	0	0
TR334**	75	malignant	certainly malignant	serous	IV	0	0
TR336**	75	malignant	certainly malignant	serous	III	0	0
TR337**	90	malignant	certainly malignant	serous	III	0	0
TR338**	70	malignant	certainly malignant	serous	IVB	0	0
TR347**	81	malignant	certainly malignant	serous	IIIC	Astma	0
TR364**	67	malignant	certainly malignant	serous	IIIB	0	0
TR398**	42	malignant	certainly malignant	serous	IV	0	0
Table legend: * 2D, Western blot, ** DigiWest, na - not examined according to IOTA protocol

## Sheet: Additional table 2
Additional table 2. Description of the primary antibodies.
Protein	Antibody	Origin	Epitope	Band size, kDa	Positive control	Dilution factor	Producer
ACTN1	GTX 61863	Rabbit monoclonal	N-terminal	103	HeLa	1/20000	Gene Tex
ACTN4	ab 119945	Rabbit polyclonal	Internal (aa 397-648)	105	A431, HeLa	1/5000	Abcam
CD41	GTX 63334	Rabbit monoclonal	Extracellular domain	113	Placenta	1/20000	Gene Tex
CD61	ab 119992	Rabbit monoclonal	N-terminal (aa 750-850)	110	MCF7	1/40000	Abcam
CRKL	ab 151791	Rabbit polyclonal	C-terminal (aa 1-282)	34	A431, HeLa	1/5000	Abcam
ERP29	GTX 102225	Rabbit polyclonal	Internal	29	MCF7, HeLa	1/2000	GeneTex
ERP29	ab 83073	Mouse monoclonal	C-terminal, internal (aa 33-261)	29	MCF-7	1/500	Abcam
GELS	ab 134183	Rabbit monoclonal	C-terminal	86	Tonsill tissue	1/20000	Abcam
HSPA8	ab 55288	Mouse monoclonal	N-terminal (aa 531-612)	71	Testis tissue	1/5000	Abcam
MPST	GTX 108274	Rabbit polyclonal	C-terminal	33	A431, HeLa	1/4000	Gene Tex
PHB	ab 154589	Rabbit polyclonal	C-terminal (aa 23-272)	30	A431,HeLa	1/5000	Abcam
SRC	ab 133283	Rabbit monoclonal	N-terminal (aa 350-450)	60	HeLa	1/4000	Abcam
SRPB6	HPA 009668	Rabbit polyclonal	C-terminal (aa 20-160)	45	Tonsil tissue	1/1000	Sigma Aldrich
Talin-1	ab157808	Mouse monoclonal	rod domain	269	A431	1/1000	Abcam
Talin-1	GTX 102215	Rabbit polyclonal	C-terminal	270	A431	1/10000	GeneTex
Talin-1	MAB 1676-C	Mouse monoclonal	N-terminus (aa 139-433)	230	A431	1/1000	Millipore
TBA4	ab 24246	Rabbit polyclonal	C-terminal	50	HeLa	1/10000	Abcam
TUBB1	ab 157175	Rabbit polyclonal	C-terminal	50	HeLa	1/5000	Abcam
WDR1	HPA 036434	Rabbit polyclonal	C-terminal (aa 90-180)	63	Tonsill tissue	1/5000	Sigma Aldrich
14-3-3g	MA1-16587	Mouse monoclonal	N-terminal	28	HeLa	1/10000	Pierce

## Sheet: Additional table 3
Additional table 3. Function of proteins biomarkers, relation to ovarian cancer and platelet function
Protein name	Description of function [25]	Interaction between identified proteins [25]	Localisation in platelets [25]
1	2	3	4
ACTN1	A cytoskeletal protein and an actin-binding protein, from spectrin gene superfamily. Function: actin binding to the membrane. Localisation: along microfilament bundles and adherens-type junctions.	PHB, phosphorylated via SRC	membrane, alpha granules, secretome, microparticles
ACTN4	A cytoskeletal protein of the spectrin gene superfamily. Function: metastatic processes, mutations is associated with focal and segmental glomerulosclerosis. Localisation: cytoplasm.	none	microparticles
CD41	The heterodimeric integral membrane protein that forms a fibronectin receptor in platelets that plays a crucial role in coagulation. Function: coagulation mediation, adhesion, cell-surface mediated signalling.	TLN-1, CD61	alpha granules, cAMP/cGMP-binding, membrane, microparticles, secretome
CD61	The integrin beta, 3 through its beta chain combines with multiple partners resulting in different integrins. Function: cell adhesion and cell-surface mediated signalling.	TLN-1, CD41, SRC	alpha granules, cAMP/cGMP-binding, membrane, microparticles, secretome, phosphoproteome
CRKL	Function: intracellular signal mediator, activation of RAS and JUN kinases and RAS-dependent fibroblast transformation, a substrate of the BCR-ABL tyrosine kinase and BCR-ABL mediated fibroblast transformation, prooncogene.	CD41	microparticles, secretome
ERP29	Function: processing of secretory proteins within the endoplasmic reticulum, possibly protein folding. ERP29 lacks the thioredoxin motif, suggesting that this protein does not function as a disulfide isomerase. Alternative splicing results in different isoforms.	HSP70 family	microparticles, secretome
GELS	Function: assembly and disassembly of actin filaments. Defects in this gene are a cause of familial amyloidosis Finnish type (FAF). Multiple transcript variants result in several isoforms.	ACTN1, ACTN4, phosphorylated by SRC	membrane, alpha granules, microparticles, secretome
1	2	3	4
HSPA8	Member of HSP70. Function: protein folding, ATPase activity in the disassembly of clathrin-coated vesicles during transport of membrane components through the cell. Two alternatively spliced variants have been characterized to date.	ERP29	ATP bindning, membrane, microparticles, secretome
MPST	Function: transfer of a sulfur ion from 3-mercaptopyruvate to cyanide or other thiol compounds, cysteine degradation. Localisation: cytoplasm. Deficiency in MPST - a rare inheritable mercaptolactate-cysteine disulfiduria (MCDU). Alternatively spliced transcript variants results in different isoforms.	none	membrane, secretome
PHB	Prohibitin gene is an evolutionarily conserved gene that is ubiquitously expressed. Functions as a trans-acting regulatory RNA.	ACTN1	membrane, microparticles
SRC	A tyrosine-protein kinase whose activity can be inhibited by phosphorylation by c-SRC kinase. Function: signaling in diverse pathways including gene transcription, immune response, cell adhesion, cell cycle progression, apoptosis, migration, and transformation, gene mutations are proto-oncogenic. Two transcript variants encoding the same protein have been found for this gene.	ACTN1, GELS, CD61	alpha granules, ATP binding, membrane, microparticles, phosphoproteome, secretome
SERPINB6	A member of the serine proteinase inhibitor superfamily. Function: regulation of serine proteinases in the brain and blood. It is an inhibitor of cathepsin G, kallikrein-8 and thrombin. Gene mutations is associated with nonsyndromic progressive hearing loss. Alternatively spliced transcript variants have been found for this gene.	none	membrane, microparticles, secretome
TLN1	A cytoskeletal protein for cell-substratum and cell-cell contacts. Function: assembly of actin filaments, spreading and migration of various cell types, fibroblasts and osteoclasts, integrin-mediated adhesion. The N-terminus of this protein contains elements for localization to cell-extracellular matrix junctions. The C-terminus contains binding sites for proteins such as beta-1-integrin, actin, …	CD41, CD61	alpha granules, cAMP/cGMP-binding, membrane, microparticles, secretome, phosphoproteome
TUBB1, TUBA4	Tubulins heterodimerize and assemble to form microtubules. Tubulins are expressed in platelets and megakaryocytes, involved in proplatelet production and platelet release. Two pseudogenes of this gene are found on chromosome Y.	none	alpha granules, cAMP/cGMP-binding, membrane, secretome
WDR1	This gene encodes a protein containing 9 WD repeats. WD repeats are approximately 30- to 40-amino acid domains containing several conserved residues, mostly including a trp-asp at the C-terminal end. Function: WD domains are involved in protein-protein interactions, disassembly of actin filaments. Two transcript variants encode several isoforms.	TLN1, CD41, CD61 [49]	alpha granules, microparticles, membrane, secretome

## Sheet: Additional table 4
Additional table 4. Predicted functional partners for identified biomarkers
Protein name	Function of the interacting protein, String 9.1. database [54]
1	2
ABL1	a-abl oncogene 1 receptor tyrosine kinase. Regulates cell division, adhesion, differentiation, response to stress, cell cycle, DNA-binding.
BCAR1	breast cancer anti-estrogen resistance 1. Protein-protein interaction, phosphorylation. Dysregulation leads to cancer, impaired development.
CAV1	caveoline 1. Tumor suppressor candidate, cell cycle regulator.
CBL	Cas-Br-M,ecotropic retroviral transforming sequence. Proto-oncogene, negative pathway regulator, ubiquitin transfer.
CTNND1	catenin (cadherin-associated protein), delta 1. Cell adhesion, signal transduction.
EGFR	epidermal growth factor receptor. Protein kinase, cell proliferation activator, dysfunctional in lung cancer.
ERBB2	v-erb-b2 erytroblastic leukemia viral oncogene homolog 2. Receptor tyrosine kinase, dysfunction in breast, ovarian, other cancers.
ESR1	estrogen receptor 1. Hormone binding, DNA binding, transcription activation, altered in gynaecological cancers.
GNB2L1	guanine nucleotide binding protein. DNA binding.
ITGAV	integrin, alpha V. Regualtion of angiogenesis, cancer progression.
MAP4K1	mitogen-activated protein kinase 1
PTK2	protein tyrosine kinase 2. Early cell growth, signal transduction, interactions with extracellular matrix.
PTK2B	PTK2B protein tyrosine kinase 2 beta. Regulation of ion channels, activation of the map kinase, calcium infux.
PTPN1	protein tyrosine phosphatase, non-receptor type 1. Regulation of cell growth, differentiation, mitotic cycle, and oncogenic transformation.
PTPRA	protein tyrosine phosphatase, receptor type, A. Regulation of cell growth, differentiation, mitotic cycle, and oncogenic transformation.
RAPGEF1	Rap guanine nucleotide exchange factor 1. Regulation of apoptosis, integrin-mediated signal transduction, and cell transformation.
STAT3	signal transducer and activator of transcription 3. Mediator of cytokine signal, immunity, regulator of cell growth and apoptosis.
VDR	vitamin D receptor. Mineral methabolism and methabolic pathways involved in immune response and cancer.
